# Supplementary material for: Inhibitors targeting Bruton’s tyrosine kinase in cancers: drug development advances
Source: Leukemia. 2020 Oct 29;35(2):312–32. doi: 10.1038/s41375-020-01072-6 (PMC7862069; doi:10.1038/s41375-020-01072-6)
Supplement: Supplementary file 1 — Supplementary Table 1 [file 41375_2020_1072_MOESM1_ESM.xlsx]

## Sheet: Results
Supplementary Table 1. Summary of 24 ongoing studies of BTK inhibitors in the cancer field
Generic Drug Name	Drug Names	Summary	Global Status	Company	Drug Disease	Current Status	Launch Year	Mechanism Of Action	Phase I	Phase II	Phase III	Preclinical	Event Date	Event Type	Event Details	Therapeutic Class
abivertinib	abivertinib; abivertinib maleate; AC 0010; AC0010; AC-0010; AC0010MA; AC-0010MA; avitinib	Avitinib (AC-0010) is a small molecule irreversible tyrosine kinase inhibitor (TKI) that selectively targets both mutant forms of the epidermal growth factor receptor (EGFR) and Bruton’s tyrosine kinase (BTK) while sparing wild-type (WT) EGFR, under development by Acea Biosciences for the treatment of cancer (ClinicalTrials.gov, 11 Jun 2015 & 2 Jul 2018, https://clinicaltrials.gov/ct2/show/NCT023…	Phase II Clinical Trial	ACEA Biosciences ACEA Biosciences ACEA Biosciences ACEA Biosciences ACEA Biosciences ACEA Biosciences	Cancer, lung, non-small cell Cancer, leukaemia, chronic lymphocytic Cancer, lymphoma, B-cell Cancer, lymphoma, B-cell, diffuse large Cancer, lymphoma, mantle cell Cancer, lymphoma, non-Hodgkin's	Phase II Clinical Trial Phase I Clinical Trial Phase I Clinical Trial Phase I Clinical Trial Phase I Clinical Trial Phase I Clinical Trial		ErbB tyrosine kinase inhibitor	Cancer, leukaemia, chronic lymphocytic; Cancer, lymphoma, B-cell; Cancer, lymphoma, B-cell, diffuse large; Cancer, lymphoma, mantle cell; Cancer, lymphoma, non-Hodgkin's It is in an open label, dose escalation, single group assignment, Phase I trial (AC201602AVTN05) in China, in 78 patients with relapsed or refractory CLL/SLL, MCL, DLBCL and other non-Hodgkin B-cell lymphoma, to determine the rec…	Cancer, lung, non-small cell It is in an open-label, single-group assignment, multi-centered Phase II trial (AC201602AVTN03) in China in 222 subjects with EGFR T790M mutation-positive advanced NSCLC, to evaluate the safety and efficacy of AC0010 300mg po bid. Completion is expected in 17 Dec 2018 (ClinicalTrials.gov, 5 Oct 2017 & 19 Feb 2019, https://clinicaltrials.gov/show/NCT03300115). An open …	Cancer, lung, non-small cell A randomized, controlled, double-blind, parallel assignment, Phase III trial (AC201812AVTN04) in China, in 406 patients with advanced nsclc with sensitive egfr mutation, to compare efficacy and safety of abivertinib maleate po capsules 300mg bid versus first-line standard therapy, is planned (ClinicalTrials.gov, 27 Feb 2019, https://clinicaltrials.gov/ct2/show/NCT0385…		2018/08/23 2017/03/09 2017/02/27 2015/05/12	Chemical Structure Reported Disease Phase Change New Disease Drug Added	New Cancer, leukaemia, chronic lymphocytic; Cancer, lymphoma, B-cell; Cancer, lymphoma, B-cell, diffuse large; Cancer, lymphoma, mantle cell; Cancer, lymphoma, non-Hodgkin's; Phase I Clinical Trial Cancer, leukaemia, chronic lymphocytic; Cancer, lymphoma, B-cell; Cancer, lymphoma, B-cell, diffuse large; Cancer, lymphoma, mantle cell; Cancer, lymphoma, non-Hodgkin's Phase II Clinical Trial	Anticancer, other
acalabrutinib	1420477-60-6; acalabrutinib; ACP 196; ACP196; ACP-196; Benzamide; Bruton's tyrosine kinase inhibitor ACP-196; Calquence	Acalabrutinib (ACP-196) is a Bruton's tyrosine kinase inhibitor, developed by Acerta Pharma (AstraZeneca) for the treatment of mantle cell lymphoma. It is under development for the treatment of Waldenstrom's macroglobulinaemia and other types of cancer and also for the treatment of graft versus host disease (ClinicalTrials.gov, 6 Jan 2014, http://www.clinicaltrials.gov/ct2/show/NCT02029443; Clini…	Launched	AstraZeneca AstraZeneca AstraZeneca AstraZeneca AstraZeneca AstraZeneca AstraZeneca AstraZeneca AstraZeneca AstraZeneca AstraZeneca AstraZeneca AstraZeneca AstraZeneca AstraZeneca Unspecified AstraZeneca	Cancer, leukaemia, chronic lymphocytic Cancer, lymphoma, mantle cell Cancer, bladder Cancer, brain Cancer, head and neck Cancer, leukaemia, acute lymphocytic Cancer, lung, non-small cell Cancer, lymphoma, B-cell Cancer, lymphoma, B-cell, diffuse large Cancer, lymphoma, follicular Cancer, lymphoma, non-Hodgkin's Cancer, ovarian Cancer, pancreatic Waldenstrom's hypergammaglobulinaemia Cytokine rele…	Launched Launched Phase II Clinical Trial Phase II Clinical Trial Phase II Clinical Trial Phase II Clinical Trial Phase II Clinical Trial Phase II Clinical Trial Phase II Clinical Trial Phase II Clinical Trial Phase II Clinical Trial Phase II Clinical Trial Phase II Clinical Trial Phase II Clinical Trial Preclinical Preclinical Preclinical	2019 2017	Bruton tyrosine kinase inhibitor	Cancer, leukaemia, chronic lymphocytic It is in an open-label, non-randomized, parallel-assignment, pilot Phase I trial (ACE-CL-002) in the US in 48 patients (enrollment complete) with relapsed or refractory CLL, to evaluate the efficacy and safety of ACP-196 po + ACP-319 po. Completion was expected in Sep 2018 (ClinicalTrials.gov, 14 Aug 2014 & 10 Nov 2015, http://clinicaltrials.gov/show/NCT0215…	Cytokine release syndrome An open-label, randomized, parallel-assignment Phase II trial (CALAVI US; D822FC00003) in the US in 60 subjects hospitalized with COVID-19 but not on assisted ventilation, to evaluate the safety, efficacy and pharmacokinetics of acalabrutinib together with best supportive care, is planned (ClinicalTrials.gov, 8 May 2020, https://clinicaltrials.gov/ct2/show/NCT04380688; E…	Cancer, leukaemia, chronic lymphocytic It is in an open-label, randomized, parallel assignment Phase III trial (D822BC00001) in Taiwan in 150 subjects with previously untreated chronic lymphocytic leukaemia to evaluate the efficacy and safety of acalabrutinib po 100mg versus chlorambucil plus rituximab (ClinicalTrials.gov, 5 Feb 2020, https://clinicaltrials.gov/ct2/show/NCT04075292). It is in an …	In vivo In ABC-DLBCL xenografts, acalabrutinib treatment showed 2.5-fold volume decrease when compared with control (28th EORTC-NCI-AACR (Germany), 2016, Abs 99, http://www.ecco-org.eu/~/media/Documents/ECCO%20sections/Events/ENA%202016/Scientific%20Programme/2016ENA_Abstract%20Book.pdf). In the NSG xenograft mouse model, ACP-196 inhibited BCR signaling, as demonstrated by reduced phosphorylation…	2020/04/14 2020/01/08 2019/12/30 2019/12/13 2019/12/13 2019/11/25 2019/11/21 2019/11/21 2019/11/06 2019/10/08 2019/08/14 2019/08/14 2019/06/06 2019/04/24 2019/04/24 2019/03/28 2018/07/11 2018/02/19 2017/11/01 2017/10/31 2017/10/31 2017/08/02 2017/08/02 2017/08/01 2017/07/03 2017/03/04 2016/03/21 2016/03/21 2016/03/21 2016/02/09 2016/01/21 2015/11/16 2015/10/22 2015/09/29 2015/09/29 2015/09/21 201…	New Disease Supplemental Approval New Launch New Disease New Therapeutic Class New Approval Supplemental Approval Supplemental Approval Supplemental Filing New Approval Expedited Review Designation Granted New Approval New Approval New Approval Orphan Drug Status Granted Disease Phase Change Disease Phase Change Disease Phase Change First Launch First Approval Expedited Review Designation Granted…	Cytokine release syndrome Canada; Cancer, leukaemia, chronic lymphocytic Australia; Cancer, leukaemia, chronic lymphocytic Graft-versus-host disease Immunosuppressant Australia; Cancer, leukaemia, chronic lymphocytic; initial therapy or subsequent therapy for the treatment of patients with chronic lymphocytic leukaemia (CLL) and small lymphocytic leukaemia (SLL) The US; Cancer, leukaemia, chronic…	Anticancer, other Immunosuppressant Antiarthritic, other
AS-1763	AS 1763; AS1763; AS-1763; CB 1763; CB1763; CB-1763	AS-1763 (CB-1763) is a selective, orally bioavailable and non-covalent inhibitor of both wild type and C481S-mutant Bruton’s tyrosine kinase, under development by Carna Biosciences for the treatment of haematological cancer (Company Web Page, Carna, 24 Nov 2017, http://www.carnabio.com/english/discovery/pipeline-target.html#btk-cb1763; Company Web Page, Carna, 24 Nov 2017 & 29 May 2019, http://ww…	Preclinical	BioNova Pharmaceuticals Carna Biosciences	Cancer, haematological, unspecified Cancer, haematological, unspecified	Preclinical Preclinical		Bruton tyrosine kinase inhibitor	An IND filing in the US is expected in the 2nd half of 2020 (Press release, Carna, 16 Mar 2020, https://www.carnabio.com/output/irlibrary/637_ja.pdf; Financial Report, Carna Biosciences, 13 Feb 2020, Slide 4 & 25, https://www.carnabio.com/output/irlibrary/632_en.pdf).			It is in preclinical development (Company pipeline, Carna, 24 Nov 2017, http://www.carnabio.com/english/discovery/pipeline.html). IND enabling studies were initiated (Press release, Carna, 8 May 2018, http://www.evotec.com/en/invest/news--announcements/p/evotec-and-carna-biosciences-collaborate-on-indigo-platform-5680). In vivo In BTK driven OCI-Ly10 xenograft mouse model, AS-1763 (CB-1763) showe…	2020/03/16 2019/05/29 2017/11/27 2017/11/24	New Licensee New Disease New Licensing Opportunity Drug Added	BioNova Pharmaceuticals; Greater China region (People's Republic of China and Taiwan) Cancer, haematological, unspecified Worldwide Preclinical	Anticancer, other
BTK inhibitors, Shenogen	BTK inhibitors, Shenogen	Shenogen is developing BTK ((Bruton tyrosine kinase) inhibitors, for the treatment of cancer (Company pipeline, Shenogen, 2 Jan 2020, http://www.shenogen.com/EN/products.aspx?BaseInfoCateId=49&CateId=49).	Preclinical	Shenogen	Cancer, unspecified	Preclinical		Bruton tyrosine kinase inhibitor				They are in preclinical development (Company pipeline, Shenogen, 2 Jan 2020, http://www.shenogen.com/EN/products.aspx?BaseInfoCateId=49&CateId=49).	2020/01/02	Drug Added	Preclinical	Anticancer, other
CG-026806	CG 026806; CG 26806; CG 806; CG026806; CG-026806; CG26806; CG-26806; CG806; CG-806	CG-026806 (CG 806) is an oral first-in-class pan-dual inhibitor of BTK/FLT3, under development by CrystalGenomics for the treatment of chronic lymphocytic leukemia (CLL) and non-Hodgkin lymphoma (NHL). Non-Hodgkin lymphoma (NHL). . It also has potential for the treatment of acute myeloid leukemia (AML) and myelodysplastic syndromes (MDS) (Company pipeline, CrystalGenomics, 19 Aug 2014 & 15 Jul 20…	Phase I Clinical Trial	Aptose Biosciences Aptose Biosciences Aptose Biosciences CrystalGenomics CrystalGenomics CrystalGenomics Aptose Biosciences CrystalGenomics	Cancer, leukaemia, chronic lymphocytic Cancer, lymphoma, non-Hodgkin's Cancer, leukaemia, acute myelogenous Cancer, leukaemia, acute myelogenous Cancer, leukaemia, chronic lymphocytic Cancer, lymphoma, non-Hodgkin's Myelodysplastic syndrome Myelodysplastic syndrome	Phase I Clinical Trial Phase I Clinical Trial Preclinical Preclinical Preclinical Preclinical Preclinical Preclinical		Bruton tyrosine kinase inhibitor; Flt-3 antagonist; Aurora kinase inhibitor	Cancer, leukaemia, acute myelogenous; Myelodysplastic syndrome An IND has been filed for Phase I trial in the US in subjects with relapsed or refractory acute myeloid leukemia (AML) and myelodysplastic syndrome, to evaluate safety, tolerability and pharmacokinetic of CG-806 (Press release, Korea Biomed, 26 Feb 2019, http://www.koreabiomed.com/news/articleView.html?idxno=5207). Cancer, lymphoma, c…			IND-enabling GLP toxicology and safety studies with CG-806 are complete (Press release, Aptose, 10 May 2018, http://ir.aptose.com/phoenix.zhtml?c=116148&p=irol-newsArticle&ID=2348536; Press release, 30 Jun 2018, Aptose, http://ir.aptose.com/phoenix.zhtml?c=116148&p=irol-newsArticle&ID=2362628; Press release, Aptose, 12 Dec 2018, https://ir.aptose.com/news-releases/news-release-details/aptose-pres…	2020/02/13 2019/05/15 2019/03/04 2019/02/26 2019/02/26 2018/10/16 2018/10/16 2018/09/27 2018/07/10 2018/05/07 2018/03/28 2017/12/26 2017/09/12 2016/12/20 2016/06/21 2015/08/19 2015/08/19 2014/08/19	Disease Phase Change Global Status Advance New Patent New Disease IND Filing New Mechanism New Target New Patent New Patent New Licensee New Disease Orphan Drug Status Granted New Patent New Disease New Disease New Mechanism New Target Drug Added	Cancer, unspecified; Cancer, lymphoma, mantle cell; Cancer, lymphoma, B-cell, diffuse large; No development reported Phase I Clinical Trial AU2013371146; 4 Mar 2019 Cancer, lymphoma, non-Hodgkin's; Myelodysplastic syndrome The US; Cancer, leukaemia, acute myelogenous; Myelodysplastic syndrome; Cancer, lymphoma, B-cell, diffuse large; Cancer, leukaemia, chronic lymphocytic; Cancer, lymphoma, non-H…	Anticancer, other
Chimeric targeting molecule, Nurix-2	Chimeric targeting molecule, Nurix-2	Nurix is developing a small molecule drug which harness E3 ligase, targetting BTK protein levels for the treatment of hematological diseases or cancers. It degrades dysregulated proteins with the help of the proteasome, leading to a reduction in target protein (Company pipeline, Nurix, 4 Feb 2019, https://www.nurixtx.com/research-development/pipeline/; Company pipeline, Nurix, 10 Mar 2020, https:…	Preclinical	Nurix Therapeutics Nurix Therapeutics	Blood/clotting disease, unspecified Cancer, haematological, unspecified	Preclinical Preclinical		Unidentified pharmacological activity	An IND filing is expected by the end of 2020 (Press release, Neurix, 12 Mar 2020, https://www.globenewswire.com/news-release/2020/03/12/1999428/0/en/Nurix-Therapeutics-Closes-120-Million-Financing-to-Advance-Targeted-Protein-Modulation-Drug-Pipeline.html).			It is in preclinical development (Company pipeline, Nurix, 4 Feb 2019, https://www.nurixtx.com/research-development/pipeline/).	2020/03/10 2019/02/04	New Target Drug Added	BTK; 695 Preclinical	Anticancer, other Haematological
CLR-1700 series	CLR 1700 series; CLR1700 series; CLR-1700 series; CTX CLR 1700 series; CTX CLR1700 series; CTX CLR-1700 series	CTX CLR 1700 series (CLR-1700 series) is a phospholipid ether drug conjugate (PDC) leveraging a payload, under development by Cellectar Biosciences for the treatment of haematological cancers (Company pipeline, Cellectar Biosciences, 26 Dec 2017; Form 10-Q, Cellectar Biosciences, 9 Nov 2017, Page 18, https://www.sec.gov/Archives/edgar/data/1279704/000114420417057737/tv478859_10q.htm; Form 10-Q, C…	Preclinical	Cellectar Biosciences	Cancer, haematological, unspecified	Preclinical		Bruton tyrosine kinase inhibitor				It is in pre-IND stage (Company pipeline, Cellectar Biosciences, 26 Dec 2017, http://cellectar.com/pdc-pipeline/).	2017/12/26 2017/09/20 2017/09/20	Drug Added New Target New Mechanism	Preclinical Bruton agammaglobulinaemia tyrosine kinase; 695 Bruton's tyrosine kinase inhibitor	Anticancer, other
DTRMWXHS-12	BTK inhibitor, Zhejiang DTRM Biopharma; DTRM 12; DTRM12; DTRM-12; DTRM505; DTRM-505; DTRM555; DTRM-555; DTRMWXHS 12; DTRMWXHS12; DTRMWXHS-12	DTRMWXHS-12 is an BTK Inhibitor, under development by Zhejiang DTRM Biopharma for the treatment of B-cell lymphoma and chronic lymphocytic leukemia (ClinicalTrials.gov, 14 Sep 2016, 18 Jul 2017 & 2 Feb 2018, https://clinicaltrials.gov/ct2/show/NCT02891590).It is also under development for the treatment of mantle cell lymphoma and non-Hodgkin's lymphoma (ClinicalTrials.gov, 11 Feb 2019, https://cl…	Phase II Clinical Trial	Zhejiang DTRM Biopharma Zhejiang DTRM Biopharma Zhejiang DTRM Biopharma Zhejiang DTRM Biopharma	Cancer, leukaemia, chronic lymphocytic Cancer, lymphoma, non-Hodgkin's Cancer, lymphoma, B-cell Cancer, lymphoma, mantle cell	Phase II Clinical Trial Phase II Clinical Trial Phase I Clinical Trial Phase I Clinical Trial		Bruton tyrosine kinase inhibitor	Cancer, lymphoma, B-cell; Cancer, leukaemia, chronic lymphocytic It is in an open label, non-randomized, parallel assignment, Phase Ia/Ib trial (D15-11094) in the US, in 50 patients with chronic lymphocytic leukaemia or other B-cell lymphomas, to evaluate the safety, efficacy, antitumor activity and preliminary pharmacokinetics of DTRMWXHS-12 po capsule daily x 21 days q 28 days vs DTRMWXHS-12 po…	Cancer, leukaemia, chronic lymphocytic; Cancer, lymphoma, non-Hodgkin's It is in an open-label, single group assignment Phase II trial (DTRM-555_001) in the US in 120 patients with relapsed/refractory chronic lymphocytic leukaemia or relapsed/refractory non-Hodgkin's lymphomas, to determine the safety, efficacy and pharmacokinetics of DTRM-555 po (ClinicalTrials.gov, 12 Mar 2020, https://clinical…			2020/03/12 2020/03/12 2019/02/12 2016/09/21 2016/09/14	New Disease Global Status Advance New Disease Global Status Advance Drug Added	Cancer, lymphoma, non-Hodgkin's Phase II Clinical Trial Cancer, lymphoma, mantle cell Phase I Clinical Trial Preclinical	Anticancer, other
dual kinase inhibitors, Curadev Pharma	dual kinase inhibitors, Curadev Pharma	Curadev Pharma is developing dual kinase inhibitors targeting Bruton's tyrosine kinase and PI3 kinase delta for the treatment of liquid cancers (Company pipeline, Curadev Pharma, 16 Feb 2016 & 5 Sep 2017 & 20 Sep 2018, https://www.curadev.in/).	Preclinical	Curadev Pharma	Cancer, haematological, unspecified	Preclinical		Bruton tyrosine kinase inhibitor; PI3 kinase delta inhibitor				It is at the lead-optimization stage (Company pipeline, Curadev Pharma, 16 Feb 2016 & 5 Sep 2017 & 20 Sep 2018, https://www.curadev.in/).	2017/09/05 2017/09/05 2016/02/16	New Target New Mechanism Drug Added	Bruton tyrosine kinase (695) and phosphatidylinositol-4,5-bisphosphate 3-kinase, catalytic subunit delta (5293) Bruton's tyrosine kinase inhibitor & PI3 kinase delta inhibitor Preclinical	Anticancer, other
FCN-647	FCN 647; FCN647; FCN-647	FCN-647 is a proprietary, selective and potent inhibitor of BTK, under development by Fochon Pharma for the treatment of lymphoma (Company pipeline, Fochon Pharma, 14 Dec 2018 & 27 Jun 2019, http://fochon.com/what-we-do/pipeline-overview/).	Preclinical	Shanghai Fosun Pharmaceutical	Cancer, lymphoma, unspecified	Preclinical		Bruton tyrosine kinase inhibitor				It is at the IND-enabling stage (Company pipeline, Fochon Pharma, 14 Dec 2018 & 27 Jun 2019, http://fochon.com/what-we-do/pipeline-overview/). In vivo FCN-647 demonstrated enhanced in vitro and in vivo anti-cancer potency compared to approved BTK inhibitor Ibrutinib (PCI-32765), with excellent pharmakinetic and drug safety properties (Company Web Page, Fochon, 14 Dec 2018, http://fochon.com/what-…	2018/12/14	Drug Added	Preclinical	Anticancer, other
HZ-A-018	HZ A; HZ-A; HZA 018; HZA018; HZ-A-018	HZ-A-018(HZ-A) is a bruton tyrosine kinase (BTK) inhibitor, under development by Hangzhou Hertz Pharmaceutical for the treatment of b-cell lymphoma (China FDA, CTR20191041, 25 Sep 2019, http://www.chinadrugtrials.org.cn/; Company pipeline, Hangzhou Hertz Pharmaceutical, 25 Oct 2019, http://hzpharma.com/index.php?tpl=research&pid=13&sno=2&list=1&lang=en).	Phase I Clinical Trial	Hangzhou Hertz Pharmaceutical	Cancer, lymphoma, B-cell	Phase I Clinical Trial		Bruton tyrosine kinase inhibitor	Cancer, lymphoma, B-cell Hangzhou Hertz Pharmaceutical It is in a non-randomized, open Phase I trial (HZ-A-018-001; CTR20191041) in China in 20-46 patients with B-cell lymphoma, to evaluate the safety, tolerability and pharmacokinetics of HZ-A-018 po (China FDA, CTR20191041, 25 Sep 2019, http://www.chinadrugtrials.org.cn/; Company pipeline, Hangzhou Hertz Pharmaceutical, 25 Oct 2019, http://hzpha…				2019/10/25	Drug Added	Phase I Clincal Trial	Anticancer, other
ibrutinib	CRA 032765; CRA 032765 (capsule); CRA032765; CRA-032765; CRA032765 (capsule); CRA-032765 (capsule); CRA-032765 (tablet); ibrutinib; ibrutinib (capsule); ibrutinib (tablet); Imbruvica; Imbruvica (capsule); Imbruvica (tablet); JNJ 54179060; JNJ 54179060 (capsule); JNJ-54179060; JNJ-54179060 (capsule); JNJ-54179060 (tablet); PCI 32765; PCI 32765 (capsule); PCI32765; PCI-32765; PCI32765 (capsule); PC…	Ibrutinib (PCI-32765) is an once-daily, orally-active, small molecule, selective Bruton's tyrosine kinase (Btk) inhibitor, developed by Pharmacyclics for the treatment of B-cell lymphomas (including NHL, CLL and Ewing's sarcoma) (Press release, Pharmacyclics, 10 Dec 2007; Form 8-K, Pharmacyclics, 17 Jul 2009; Press release, Pharmacyclics, 13 Nov 2013, http://ir.pharmacyclics.com/releasedetail.cfm…	Launched	AbbVie Johnson & Johnson Johnson & Johnson Johnson & Johnson Johnson & Johnson AbbVie Johnson & Johnson AbbVie AbbVie AbbVie Johnson & Johnson AbbVie AbbVie AbbVie AbbVie Johnson & Johnson AbbVie AbbVie AbbVie Johnson & Johnson AbbVie Johnson & Johnson AbbVie AbbVie AbbVie AbbVie Johnson & Johnson Unspecified	Cancer, leukaemia, chronic lymphocytic Cancer, leukaemia, chronic lymphocytic Cancer, lymphoma, B-cell, marginal zone Cancer, lymphoma, mantle cell Graft-versus-host disease Waldenstrom's hypergammaglobulinaemia Waldenstrom's hypergammaglobulinaemia Cancer, lymphoma, follicular Cancer, lymphoma, mantle cell Cancer, lymphoma, non-Hodgkin's Cancer, lymphoma, non-Hodgkin's Graft-versus-host disease …	Launched Launched Launched Launched Launched Launched Launched Phase III Clinical Trial Phase III Clinical Trial Phase III Clinical Trial Phase III Clinical Trial Phase III Clinical Trial Phase II Clinical Trial Phase II Clinical Trial Phase II Clinical Trial Phase II Clinical Trial Phase II Clinical Trial Phase II Clinical Trial Phase II Clinical Trial Phase II Clinical Trial Phase II Clinical T…	2014 2014 2017 2013 2014 2013	Bruton tyrosine kinase inhibitor	Johnson & Johnson An open-label, sequential-design drug interaction, single-group-assignment Phase I trial (CR108106; PCI-32765CLL1005) in Belgium in 20 healthy adult patients, to evaluate the effect of omeprazole 40mg tablets po on the pharmacokinetics of ibrutinib 560mg capsule po, in 20 healthy adults, is complete (ClinicalTrials.gov, 1 Mar 2016 & 18 Apr 2016, https://clinicaltrials.gov/show/N…	A Phase I/II trial to evaluate the recommended safe and tolerable dose, efficacy and safety of ibrutinib in combination with MEDI4736 for solid tumors is planned (Press release, Astrazeneca, 4 Nov 2014, http://www.astrazeneca.com/Media/Press-releases/Article/20140411--astrazeneca-and-pharmacyclics-enter-clinical-trial-collaborations-oncology). A Phase I/II trial to evaluate the recommended safe a…	Cancer, leukaemia, chronic lymphocytic; Cancer, lymphoma, non-Hodgkin's It is in an open-label, single group assignment, long-term extension Phase III trial (CR100955; PCI-32765CAN3001) in Argentina, Australia, Belgium, Brazil, Canada, China, Colombia, Czechia, France, Germany, Greece, Hungary, Ireland, Israel, Italy, S Korea, Mexico, Netherlands, Poland, Portugal, Russia, Spain, Sweden, Taiwan, …	It was in IND-enabling safety studies for autoimmune diseases, with completion expected in 2010 (Press release, Pharmacyclics, 11 Feb 2010). In vivo In mice model, ibrutinib showed a rapid transient lymphocytosis followed by a reduction in white blood cell (WBC) numbers. Spleen sizes of all mice at end of treatment were compared with control mice at wk 5. Spleen sizes were significantly reduced i…	2020/06/04 2020/05/06 2020/04/21 2020/03/09 2020/01/21 2020/01/20 2020/01/12 2019/11/08 2019/11/08 2019/08/22 2019/08/13 2019/03/08 2019/03/08 2019/01/28 2018/11/14 2018/10/17 2018/10/17 2018/10/16 2018/08/27 2018/06/25 2018/04/17 2018/02/01 2017/11/12 2017/11/12 2017/11/12 2017/08/30 2017/08/02 2017/06/27 2017/06/27 2017/06/27 2017/06/12 2017/05/22 2017/04/04 2017/02/02 2017/01/19 2017/01/19 201…	Disease Phase Change New Disease Supplemental Approval Disease Phase Change New Approval Supplemental Filing New Approval Supplemental Filing Supplemental Approval New Approval Supplemental Approval New Approval Expedited Review Designation Granted Supplemental Approval New Filing Disease Phase Change Expedited Review Designation Granted Supplemental Filing Supplemental Approval Expedited Review …	Respiratory distress syndrome, acute; Phase II Clinical Trial Respiratory distress syndrome, acute The US; Cancer, leukaemia, chronic lymphocytic; In combination with rituximab for previously untreated patients (aged 70yr or younger) with chronic lymphocytic leukaemia or small lymphocytic lymphoma Cancer, pancreatic; No Development Reported Brazil; Bolivia; Argentina; Chile; Cancer, lymphoma, man…	Immunosuppressant Anticancer, other Respiratory Antiallergic, non-asthma Antiarthritic, immunological
JNJ-64264681	JNJ 64264681; JNJ64264681; JNJ-64264681	JNJ-64264681 is a Bruton's tyrosine kinase inhibitor, under development by Johnson & Johnson (Janssen Research & Development LLC) for the treatment of cancer (ClinicalTrials.gov, 31 Jul 2018, https://clinicaltrials.gov/ct2/show/NCT03607513; Company web page, Janssen Research & Development LLC, 3 Aug 2018, https://www.cpu.be/briefCPU464). It is also under development for non-Hodgkin’s lymphoma and…	Phase I Clinical Trial	Johnson & Johnson Johnson & Johnson Johnson & Johnson	Cancer, unspecified Cancer, leukaemia, chronic lymphocytic Cancer, lymphoma, non-Hodgkin's	Phase I Clinical Trial Preclinical Preclinical		Bruton tyrosine kinase inhibitor	A double-blind, placebo-controlled, randomized, sequential assignment, Phase I trial (CR108457) in Belgium, in 105 healthy male and female subjects, to investigate the safety, tolerability, pharmacokinetics and pharmacodynamics of JNJ-64264681 po solution, is complete (ClinicalTrials.gov, 31 Jul 2018,19 Mar 2019 & 22 Aug 2019, https://clinicaltrials.gov/ct2/show/NCT03607513). Cancer, leukaemia, c…				2019/12/24 2018/08/17 2018/08/03	New Disease Global Status Advance Drug Added	Cancer, leukaemia, chronic lymphocytic; Cancer, lymphoma, non-Hodgkin’s Phase I Clinical Trial Preclinical	Anticancer, other
LOXO-305	Btk inhibitor, Redx Pharma; LOXO 305; LOXO305; LOXO-305; LY 3527727; LY3527727; LY-3527727; RXC 005; RXC005; RXC-005	LOXO-305 (LY-3527727; RXC005) is a reversible BTK inhibitor, under development by Eli Lilly (Loxo Oncology) for the treatment of ibrutinib resistant chronic lymphocytic leukaemia (Company pipeline, Redx Pharma, 7 Jun 2016 & 10 Jul 2017, http://redxpharma.com/pipeline.html; Press release, Redx Pharma, 24 May 2016, http://redxpharma.com/news/2016/2016.05.24.1.html?year=2016&filter=; Press release, …	Phase II Clinical Trial	Eli Lilly Eli Lilly Eli Lilly Eli Lilly Eli Lilly	Cancer, leukaemia, chronic lymphocytic Cancer, lymphoma, B-cell, marginal zone Cancer, lymphoma, mantle cell Cancer, lymphoma, non-Hodgkin's Waldenstrom's hypergammaglobulinaemia	Phase II Clinical Trial Phase II Clinical Trial Phase II Clinical Trial Phase II Clinical Trial Phase II Clinical Trial		Bruton tyrosine kinase inhibitor		Cancer, leukaemia, chronic lymphocytic; Cancer, lymphoma, B-cell, marginal zone; Cancer, lymphoma, mantle cell; Cancer, lymphoma, non-Hodgkin's; Waldenstrom's macroglobulinaemia It is in an open label, first-in-human, non-randomized, parallel-assignment Phase I/II trial (LOXO-BTK-18001; BRUIN) in Australia, France and the US, in 190 patients with previously treated chronic lymphocytic leukaemia/s…		In preclinical studies, RCX-005 showed high selectivity and exhibited improved target specificity against other Tec and Src kinase family members (Press release, Redx Pharma, 15 May 2017, http://redxpharma.com/news/2017/2017.05.15.html?year=2017&filter=). In vivo In ABC-DLBCL xenograft mouse models, RXC-005 demonstrated significant efficacy (Press release, Redx Pharma, 15 May 2017, http://redxpha…	2018/12/10 2018/11/15 2018/09/26 2018/04/18 2017/07/31 2016/10/20 2016/06/07 2015/06/22 2015/06/22 2013/12/27	Global Status Advance New Disease Disease Phase Change Disease Phase Change New Licensee Lead Identified Disease Phase Change New Therapeutic Class New Disease Drug Added	Phase II Clinical Trial Cancer, lymphoma, B-cell, marginal zone; Cancer, lymphoma, mantle cell; Cancer, lymphoma, non-Hodgkin's; Waldenstrom's macroglobulinemia Arthritis, rheumatoid; Lupus erythematosus, systemic; No development reported Sjogren's syndrome, No development reported Loxo Oncology; Worldwide Btk inhibitor, Redx Pharma Cancer, lymphoma, B-cell & Cancer, haematological, unspecified; …	Anticancer, other Antiarthritic, other Immunosuppressant
M-7583	M 7583; M7583; M-7583	M-7583 is a selective BTK inhibitor, under development by Merck KGaA for the treatment of mantle cell lymphoma and B cell lymphoma (JP Morgan 34th Annual Healthcare Conf (San Francisco), 2016, Slide 32, http://www.emdgroup.com/m.group.us/emd/images/JP%20Morgan%20Slides_06.1.2016_EMD_final_tcm2252_145955.pdf?Version=; ClinicalTrials.gov, 11 Jul 2016, https://clinicaltrials.gov/show/NCT02825836; Co…	Phase II Clinical Trial	Merck KGaA Merck KGaA Merck KGaA Merck KGaA	Cancer, lymphoma, B-cell Cancer, lymphoma, B-cell, diffuse large Cancer, lymphoma, mantle cell Cancer, haematological, unspecified	Phase II Clinical Trial Phase II Clinical Trial Phase II Clinical Trial Phase I Clinical Trial		Bruton tyrosine kinase inhibitor	Clinical trials were expected in 2016 (JP Morgan 34th Annual Healthcare Conf (San Francisco), 2016, Slide 32, http://www.emdgroup.com/m.group.us/emd/images/JP%20Morgan%20Slides_06.1.2016_EMD_final_tcm2252_145955.pdf?Version=). An open-label, randomized, two part, three-period, two-sequence, cross-over, Phase I trial (MS200662-0017) in Germany, in 18 healthy volunteers, to determine and compare th…	Cancer, lymphoma, B-cell; Cancer, lymphoma, B-cell, diffuse large; Cancer, lymphoma, mantle cell It is an open label, first in human, dose escalation, single group assignment Phase I/II trial (MS200662_0001) in 60 patients with relapsed/refractory B cell malignancies and expansion cohorts in patients with mantle cell lymphoma and diffuse large B cell lymphoma (ABC Subtype) that have progressed af…		In vivo In a mouse model of lupus erythematosus, M7583 at 3 and 10 mg/Kg showed stronger anti-tumor activity than M2951, already evident after 5 days of treatment (P<0.05) and improving with time (after 10 days, P< 0.005). Moreover, while most groups had to be stopped after 2 weeks of treatment (D30 after engraftment) because of the reaching of the maximum tumor volume. The two novel BTK inhibito…	2018/12/05 2017/09/25 2017/01/12 2016/07/11 2016/02/10	Chemical Structure Reported New Disease Global Status Advance New Disease Drug Added	New Cancer, haematological, unspecified Phase I/II Clinical Trial Cancer, lymphoma B-cell; Cancer, lymphoma, mantle cell Preclinical	Anticancer, other
MK-1026	ARQ 531; ARQ531; ARQ-531; MK 1026; MK1026; MK-1026	MK-1026 (Previously ARQ-531) is a reversible and orally-bioavailable compound that potently inhibits the wild type and mutant (C481S) forms of BTK, under development by Arqule, for the treatment of cancer (Press release, Arqule. 4 May 2016, http://files.shareholder.com/downloads/ARQL/2007063096x0x889721/5D3D160A-B33F-40D9-A348-0F965C8730DE/ARQL_News_2016_5_4_General_Releases.pdf; Company Web Page…	Phase II Clinical Trial	Merck & Co. Merck & Co. Merck & Co. Merck & Co. Merck & Co.	Cancer, haematological, unspecified Cancer, leukaemia, chronic lymphocytic Cancer, lymphoma, B-cell, diffuse large Cancer, lymphoma, mantle cell Waldenstrom's hypergammaglobulinaemia	Phase II Clinical Trial Phase II Clinical Trial Phase II Clinical Trial Phase II Clinical Trial Phase II Clinical Trial		Bruton tyrosine kinase inhibitor		Cancer, leukaemia, chronic lymphocytic; Cancer, lymphoma, B-cell, diffuse large; Cancer, lymphoma, mantle cell; Waldenstrom's macroglobulinemia It is in an open-label, single arm, multicentre, sequential assignment, 3+3 dose escalation, signal-generation Phase I/II trial (ARQ 531-101) in the US, in 120 patients with relapsed or refractory haematologic malignancies which include chronic lymphocyti…	Cancer, lymphoma, B-cell, diffuse large Registrational trials are planned in B-cell malignancies (Corporate presentation, ArQule, Oct 2017, Slide 8, http://files.shareholder.com/downloads/ARQL/1082821162x0x960447/F84E35E1-668E-444F-823E-4FAB5D895CBA/ArQule_Corporate_Presentation_October_2017.pdf).	In preclinical models, ARQ-531 demonstrated potent anti-tumour activity in DLBCL (Press release, ArQule, 23 Jun 2017, http://investors.arqule.com/releasedetail.cfm?ReleaseID=1031166). In preclinical studies, ARQ-531 demonstrated biochemical inhibition of both wild type and C481S-mutant BTK at sub-nanomolar levels and potent cellular inhibition in C481S-mutant BTK cells that are resistant to ibrut…	2017/06/30 2017/05/24 2017/04/26 2017/04/11 2016/05/06	Global Status Advance New Disease New Patent IND Filing Drug Added	Phase I/II Clinical Trial Cancer, leukaemia, chronic lymphocytic; Cancer, lymphoma, B-cell, diffuse large; Cancer, lymphoma, mantle cell; Waldenstrom's macroglobulinemia US9630968 The US; patients with B-cell malignancies who are refractory to other therapeutic options Preclinical	Anticancer, other
orelabrutinib	ICP 022; ICP022; ICP-022; orelabrutinib	Orelabrutinib (ICP-022) is a BTK inhibitor, under development by InnoCare for the treatment of autoimmune diseases and cancers (ClinicalTrials.gov, 20 Jun 2017, https://clinicaltrials.gov/show/NCT03189017; Company Pipeline, InnoCare, 20 Jun 2017, 13 May 2019, http://www.innocarepharma.com/pipeline.html; Company Web Page, InnoCare, 19 Aug 2019, https://www.innocarepharma.com/pipeline/6.html).	Pre-registration	InnoCare InnoCare InnoCare InnoCare InnoCare InnoCare InnoCare InnoCare InnoCare	Cancer, leukaemia, chronic lymphocytic Cancer, lymphoma, mantle cell Cancer, lymphoma, B-cell, diffuse large Cancer, lymphoma, B-cell, marginal zone Cancer, lymphoma, follicular Lupus erythematosus, systemic Pemphigus Waldenstrom's hypergammaglobulinaemia Cancer, lymphoma, B-cell	Pre-registration Pre-registration Phase II Clinical Trial Phase II Clinical Trial Phase II Clinical Trial Phase II Clinical Trial Phase II Clinical Trial Phase II Clinical Trial Preclinical		Bruton tyrosine kinase inhibitor	A randomized, double-blind, placebo-controlled, dose escalation, Phase I trial (ICP-CL-001) in Australia in 64 healthy subjects, to evaluate the safety, tolerability, pharmacokinetics and pharmacodynamics of ICP-022 po tablet, is complete (ClinicalTrials.gov, 1 Aug 2019, https://clinicaltrials.gov/ct2/show/study/NCT03189017). Cancer, leukaemia, chronic lymphoma; Cancer, lymphoma, follicular; Canc…	Cancer, lymphoma, B-cell An open-label, single group assignment, dose-escalation and extension Phase I/II trial (MIL62-CT03) in China in 50 patients with recurrent/refractory CD20+B-cell lymphoma, to evaluate the safety, efficacy, RP2D and MTD of ICP-022 po combined with MIL62 injection, is planned (ClinicalTrials.gov, 11 Mar 2020, https://clinicaltrials.gov/ct2/show/NCT04304040). Cancer, lymphom…		In preclinical studies, orelabrutinib showed completely novel therapeutic option with good efficacy and safety (Company Web Page, InnoCare, 24 May 2019, http://www.innocarepharma.com/pipeline/6.html). In vivo In in vivo models, orelabrutinib showed good anti-tumour activity (Company Web Page, InnoCare, 24 May 2019, http://www.innocarepharma.com/pipeline/6.html). In vitro In in-vitro studies, orel…	2020/03/11 2020/03/06 2020/03/03 2020/01/13 2019/11/20 2019/11/20 2019/08/26 2019/05/13 2019/05/13 2019/05/13 2019/01/10 2018/08/14 2018/05/04 2018/05/04 2018/04/12 2018/04/11 2018/04/11 2017/07/06 2017/06/20	New Disease Supplemental Filing Disease Phase Change Expedited Review Designation Granted First Filing New Disease Nonproprietary Name Granted New Disease Disease Phase Change Disease Phase Change New Disease Disease Phase Change New Mechanism New Target Global Status Advance New Disease New Therapeutic Class Global Status Advance Drug Added	Cancer, lymphoma, B-cell China; Cancer, lymphoma, mantle cell; relapsed/refractory Cancer, lymphoma, B-cell, marginal zone; Phase II Clinical Trial. China; Cancer, leukaemia, chronic lymphocytic; Priority review China; Cancer, leukaemia, chronic lymphocytic; relapsed or refractory (r/r) chronic lymphoblastic leukaemia (CLL)/small lymphoblastic lymphoma Waldenstrom's hypergammaglobulinaemia ICP-02…	Anticancer, other Dermatological Immunosuppressant Antiarthritic, other
TG-1701	EBI 1459; EBI1459; EBI-1459; SHR 1459; SHR1459; SHR-1459; TG 1701; TG1701; TG-1701	TG-1701 (SHR-1459) is an orally-available covalently-bound BTK inhibitor, under development by Jiangsu Hengrui Medicine, for the treatment of haematological and B-cell malignancies. It will also be studied in combination with ublituximab and umbralisib (Press release, TG Therapeutics, 8 Jan 2018, http://ir.tgtherapeutics.com/releasedetail.cfm?ReleaseID=1053566; Company pipeline, TG Therapeutics, …	Phase I Clinical Trial	Jiangsu Hengrui Medicine TG Therapeutics Jiangsu Hengrui Medicine TG Therapeutics Jiangsu Hengrui Medicine TG Therapeutics Jiangsu Hengrui Medicine TG Therapeutics Jiangsu Hengrui Medicine TG Therapeutics Jiangsu Hengrui Medicine TG Therapeutics	Cancer, haematological, unspecified Cancer, haematological, unspecified Cancer, leukaemia, chronic lymphocytic Cancer, leukaemia, chronic lymphocytic Cancer, lymphoma, B-cell Cancer, lymphoma, B-cell Cancer, lymphoma, B-cell, marginal zone Cancer, lymphoma, B-cell, marginal zone Cancer, lymphoma, follicular Cancer, lymphoma, follicular Cancer, lymphoma, non-Hodgkin's Cancer, lymphoma, non-Hodgkin…	Phase I Clinical Trial Phase I Clinical Trial Phase I Clinical Trial Phase I Clinical Trial Phase I Clinical Trial Phase I Clinical Trial Phase I Clinical Trial Phase I Clinical Trial Phase I Clinical Trial Phase I Clinical Trial Phase I Clinical Trial Phase I Clinical Trial		Bruton tyrosine kinase inhibitor	It is in an open-label, randomized, crossover, Phase I trial (SHR1459-I-103) in 28 healthy Chinese adult subjects, to evaluate the safety and to determine the effect of a high-fat diet on the pharmacokinetics of SHR-1459 po (ClinicalTrials.gov, 2 Mar 2020 & 28 May 2020, https://clinicaltrials.gov/ct2/show/NCT04291846). It was in a randomized, sequential assignment, Phase I trial (SHR1459-101) in …			In preclinical experiments, TG-1701 inhibited the phosphorylation of BTK and other kinases downstream of the BCR pathway (Press release, TG Therapeutics, 15 Jun 2018, http://ir.tgtherapeutics.com/news-releases/news-release-details/tg-therapeutics-inc-announces-clinical-and-preclinical-data). In cellular and animal models of b-cell malignancies, TG-1701 demonstrated similar antitumor efficacy to i…	2019/11/06 2018/09/18 2018/09/12 2018/01/11	New Disease New Disease New Disease Drug Added	Cancer, lymphoma, follicular & Cancer, lymphoma, B-cell, marginal zone Cancer, leukaemia, chronic lymphocytic; Cancer, lymphoma, non-Hodgkin's' Cancer, lymphoma, B-cell Phase I Clinical Trial	Anticancer, other
tirabrutinib	GS4059; GS-4059; GS-4059 (Capsule); GS4059 (tablet); GS-4059 (tablet); ONO 4059; ONO-4059; ONO-4059 (Capsule); ONO4059 (tablet); ONO-4059 (tablet); ONO-WG-307; tirabrutinib; Velexbru	Tirabrutinib (Velexbru) is a Bruton’s tyrosine kinase (Btk) inhibitor, developed by Ono Pharmaceutical for the treatment of cancer, primary macroglobulinaemia, lymphoplasmacytic lymphoma and Pemphigus. It was previously under development for the treatment of rheumatoid arthritis (Company Presentation, Ono, 12 May 2011, Slide 5, http://www.ono.co.jp/jpnw/ir/pdf/k_setsumei/11051303.pdf; Company pip…	Launched	Ono Pharmaceutical Ono Pharmaceutical Gilead Sciences Gilead Sciences Ono Pharmaceutical Gilead Sciences Ono Pharmaceutical Ono Pharmaceutical Gilead Sciences	Cancer, lymphoma, non-Hodgkin's Waldenstrom's hypergammaglobulinaemia Cancer, leukaemia, chronic lymphocytic Cancer, lymphoma, B-cell Pemphigus Sjogren's syndrome Cancer, leukaemia, chronic lymphocytic Cancer, lymphoma, B-cell Cancer, lymphoma, non-Hodgkin's	Launched Pre-registration Phase II Clinical Trial Phase II Clinical Trial Phase II Clinical Trial Phase II Clinical Trial Phase I Clinical Trial Phase I Clinical Trial Phase I Clinical Trial	2020	Bruton tyrosine kinase inhibitor	It is in a Phase I trial to evaluate ONO-4059 in healthy adults (Company pipeline, Ono, 30 Jan 2018, Page 17, https://www.ono.co.jp/eng/investor/pdf/fr/2018/0202/fi0202.pdf). In a Phase I results showed that free BTK levels in peripheral blood mononuclear cells decreased rapidly on treatment with GS-4059 with no detectable free BTK 3-24 hr post dose and no notable changes in total BTK. All subjec…	It is in Phase I/II trial (ONO-4059-02) in 44 patients with recurrent or refractory PCNSL to evaluate tirabrutinib po in Japan for central nervous system lymphoma (Company pipeline, Ono, 28 Jul 2017, Page 28, http://www.ono.co.jp/eng/investor/pdf/ar/2017/all.pdf; Company pipeline, Ono, 30 Jan 2018 & 2 Feb 2019, Page 18, https://www.ono.co.jp/eng/investor/pdf/fr/2019/0201/fi0201.pdf; Company prese…		In vivo In the rat chronic collagen-induced arthritis (CIA) model, administration of either GS-4059 or a JAK inhibitor showed efficacy on the clinical and histopathologic parameters. GS-4059 + JAK inhibitor showed significantly greater effects on paw weights, ankle swelling, and ankle histopathology scores than the single agents. Body weight loss was significantly inhibited in the combination the…	2020/05/20 2020/03/25 2019/11/27 2019/11/27 2019/10/09 2019/08/20 2019/08/12 2019/02/02 2019/02/02 2018/11/13 2017/06/05 2017/05/09 2017/05/05 2017/04/12 2017/04/12 2017/02/16 2016/02/17 2015/12/15 2015/12/15 2015/08/24 2014/12/19 2012/08/09 2012/08/06 2012/05/09 2012/05/09 2012/05/09 2012/01/14	First Launch First Approval Supplemental Filing Orphan Drug Status Granted Chemical Structure Reported First Filing Disease Phase Change New Disease New Therapeutic Class New Disease Orphan Drug Status Granted Disease Phase Change Nonproprietary Name Granted New Disease New Therapeutic Class Disease Phase Change Disease Phase Change New Therapeutic Class New Disease New Disease New Licensee Disea…	NAS; Japan; Cancer, lymphoma, non-Hodgkin's; recurrent or refractory primary central nervous system lymphoma Japan; Cancer, lymphoma, non-Hodgkin's; recurrent or refractory primary central nervous system lymphoma Japan; Waldenstrom's hypergammaglobulinaemia, Cancer, lymphoma, non-Hodgkin's ; Waldenstrom macroglobulinaemia and lymphoplasmacytic lymphoma Japan; Cancer, lymphoma, non-Hodgkin's, Wald…	Anticancer, other Immunosuppressant Dermatological Antiarthritic, other
vecabrutinib	kinase inhibitor, Biogen Idec-5; kinase inhibitor, Sunesis-5; SNS 062; SNS062; SNS-062; vecabrutinib	Vecabrutinib (SNS-062) is an oral BTK (Bruton's tyrosine kinase) inhibitor, under development by Sunesis for the treatment of B-cell malignancies and other blood cancers (Press release, Sunesis, 5 Apr 2011, http://ir.sunesis.com/phoenix.zhtml?c=194116&p=irol-newsArticle_Print&ID=1546646&highlight=; BIO CEO Invest Conf (New York), 2012, Slide 27 of 32, http://www.veracast.com/bio/ceoinvestor2012/m…	Phase II Clinical Trial	Sunesis Sunesis Sunesis Sunesis Biogen Biogen Biogen Biogen	Cancer, leukaemia, chronic lymphocytic Cancer, lymphoma, B-cell Cancer, lymphoma, mantle cell Waldenstrom's hypergammaglobulinaemia Cancer, leukaemia, chronic lymphocytic Cancer, lymphoma, B-cell Cancer, lymphoma, mantle cell Waldenstrom's hypergammaglobulinaemia	Phase II Clinical Trial Phase II Clinical Trial Phase II Clinical Trial Phase II Clinical Trial Phase I Clinical Trial Phase I Clinical Trial Phase I Clinical Trial Phase I Clinical Trial		Bruton tyrosine kinase inhibitor	A randomized, double-blind, placebo-controlled dose-ranging Phase Ia trial, to evaluate safety, pharmacokinetics and pharmacodynamics of SNS-062 in 31 Belgium healthy subjects is complete. It consists of three stage, in stage 1 safety, pharmacokinetics, and pharmacodynamics of SNS-062 will be assessed over a range of doses. In stage 2, the effects of food on the pharmacokinetics of the drug and i…	Cancer, lymphoma, B-cell; Cancer, leukaemia, chronic lymphocytic; Cancer, lymphoma, mantle-cell; Waldenstrom's macroglobulinemia It is in an open-label, sequential-group, dose-escalation and cohort-expansion Phase Ib/II trial (062-HEM-102) in the US in 124 B-lymphoid malignancy patients with prior ibrutinib, including chronic lymphocytic leukaemia relapsed patients with C481S mutations, mantle-ce…		In vivo In animal model, SNS-062 showed that potent functional target inhibition as measured by pBTK inhibition in whole blood samples and it has favorable PK and toxicology profiles that allow for sustained in vivo target inhibition with acceptable tolerability (Company presentation, Slide 19, Sunesis, 01 Feb 2016, http://phx.corporate-ir.net/External.File?item=UGFyZW50SUQ9NjA4ODMwfENoaWxkSUQ9Mz…	2017/12/21 2017/12/13 2017/05/11 2017/03/14 2017/03/09 2017/02/01 2016/03/23 2016/03/23 2014/01/09 2014/01/09 2014/01/09 2014/01/09 2011/04/07	Chemical Structure Reported Nonproprietary Name Granted Global Status Advance Disease Phase Change New Patent New Disease Global Status Advance New Disease New Mechanism New Target Lead Identified New Disease Drug Added	New SNS-062 Phase II Clinical Trial Immunological disease, unspecified; No development reported US8785440 B2; US9249146 B2; US9394277 B2 Cancer, lymphoma, mantle cell; Waldenstrom's hypergammaglobulinaemia Phase I Clinical Trial Cancer, leukaemia, chronic lymphocytic Bruton's tyrosine kinase inhibitor Bruton agammaglobulinaemia tyrosine kinase; 695 kinase inhibitor, Sunesis-5 Cancer, leukemia, un…	Anticancer, other Immunological, unspecified
XNW-1011	XNW 1011; XNW1011; XNW-1011	XNW-1011 is a reversible Bruton's tyrosine kinase (BTK) inhibitor, under development by Sinovent for the treatment of cancer and autoimmune diseases (109th AACR Annual Meeting, April 14-18, 2018, Chicago, IL, Abs 792 / 2, http://www.abstractsonline.com/pp8/#!/4562/presentation/6547; Company pipeline, Sinovent 1 Aug 2018 & 6 Dec 2019, http://www.sundia.com/en/site/news_details?id=93).	Phase I Clinical Trial	Sinovent Sinovent	Cancer, lymphoma, B-cell Autoimmune disease, unspecified	Phase I Clinical Trial Preclinical		Bruton tyrosine kinase inhibitor	Cancer, lymphoma, B-cell It is in an open-label, non-randomized Phase I trial (XNW 1011-1-01) in China in 67 patients with relapsed or refractory B-cell lymphoma, to evaluate the safety, tolerability and pharmacokinetics of XNW-1011 po capsule (China FDA, CTR20191851, 16 Jan 2020, http://www.chinadrugtrials.org.cn/).			It was in preclinical development (109th AACR Annual Meeting, April 14-18, 2018, Chicago, IL, Abs 792 / 2, http://www.abstractsonline.com/pp8/#!/4562/presentation/6547; Company pipeline, Sinovent 1 Aug 2018, http://www.sinovent.com/oursience/). In vivo In animal models of REC-1 and TMD-8 tumor xenografts, XNW-1011 produced inhibition of tumour growth at concentrations as low as 3.125mg/kg bid and…	2020/01/16 2020/01/16 2018/08/01	New Disease Global Status Advance Drug Added	Cancer, lymphoma, B-cell Phase I Clinical Trial Preclinical	Anticancer, other Immunosuppressant
zanubrutinib	BGB 3111; BGB A3111; BGB3111; BGB-3111; BGBA3111; BGB-A3111; Brukinsa; zanubrutinib	Zanubrutinib (BGB-3111) is an oral Bruton tyrosine kinase inhibitor, developed by BeiGene, for the treatment of Waldenstrom's hypergammaglobulinaemia, diffuse large b-cell lymphoma, mantle cell lymphoma, chronic lymphocytic leukaemia or small lymphocytic lymphoma and also used for the treatment of respiratory failure-free survival rate at Day 28 in participants hospitalized for Corona Virus Disea…	Launched	BeiGene BeiGene BeiGene BeiGene BeiGene BeiGene BeiGene BeiGene BeiGene BeiGene	Cancer, lymphoma, mantle cell Cancer, leukaemia, chronic lymphocytic Cancer, lymphoma, B-cell Cancer, lymphoma, non-Hodgkin's Waldenstrom's hypergammaglobulinaemia Cancer, lymphoma, B-cell, diffuse large Cancer, lymphoma, B-cell, marginal zone Cancer, lymphoma, follicular Infection, respiratory tract, unspecified Cancer, lymphoma, unspecified	Launched Pre-registration Phase III Clinical Trial Phase III Clinical Trial Phase III Clinical Trial Phase II Clinical Trial Phase II Clinical Trial Phase II Clinical Trial Phase II Clinical Trial Phase I Clinical Trial	2019	Bruton tyrosine kinase inhibitor	A randomized, placebo- and positive-controlled, crossover assignment, two-part Phase I trial (BGB-3111-106) in the US, in 40 healthy volunteers, to evaluate the safety, tolerability and supratherapeutic dose of zanubrutinib and effect of zanubrutinib on cardiac repolarization, was completed (ClinicalTrials.gov, 15 Feb 2018 & 28 May 2018, https://clinicaltrials.gov/ct2/show/NCT03432884). An open l…	Cancer, lymphoma, B-cell It is in an open-label, single-group assignment Phase I/II trial (BGB-3111-111; JapicCTI-195047) in Japan in 53 patients with mature B-cell malignancies, to assess the use of zanubrutinib 160mg po as an investigational agent to develop new treatment options (ClinicalTrials.gov, 21 Nov 2019 & 10 Feb 2020, https://clinicaltrials.gov/ct2/show/NCT04172246). Cancer, lymphoma, …	Cancer, lymphoma, B-cell It is in an open-label, single-group assignment, long-term extension Phase III trial (BGB-3111-LTE1) in Australia, S.korea and the US, in 500 patients with B-cell malignancies, to evaluate the long-term safety and efficacy of zanubrutinib 160mg bid (ClinicalTrials.gov, 20 Nov 2019 & 30 Jan 2020, https://clinicaltrials.gov/ct2/show/NCT04170283). Cancer, leukaemia, chronic …	In preclinical studies, BGB-3111 showed the potential for significant advantages over previous BTK inhibitors (Press release, BeiGene , 26 Aug 2014, http://www.beigene.com/pdf/2014-08-26.pdf). In vitro In MDA-MB-436 model, BGB-3111 (15mg/kg, BID) single agent significantly induced tumour growth inhibition (TGI) of 55%, whereas showed no anti-tumour effect if no PBMCs co-injected (108th AACR Annua…	2020/06/09 2020/05/21 2020/05/13 2020/05/13 2020/02/04 2019/11/21 2019/11/14 2019/08/21 2019/08/21 2019/07/01 2019/05/29 2019/01/14 2018/11/15 2018/10/24 2018/09/21 2018/08/26 2018/07/22 2018/05/16 2018/01/24 2017/11/09 2017/11/08 2017/10/05 2017/07/04 2017/06/06 2017/01/25 2016/07/20 2016/07/12 2016/06/29 2016/02/02 2014/08/27	Disease Phase Change New Filing New Disease New Therapeutic Class Disease Phase Change First Launch First Approval New Filing Expedited Review Designation Granted Disease Phase Change Orphan Drug Status Granted Expedited Review Designation Granted Expedited Review Designation Granted Supplemental Filing New Disease First Filing Expedited Review Designation Granted Disease Phase Change Nonpropriet…	Infection, respiratory tract, unspecified; Phase II Clinical Trial Israel; Cancer, lymphoma, mantle cell; after at least one prior therapy Infection, respiratory tract, unspecified Respiratory Cancer, lymphoma, B-cell; Phase III Clinical Trial NAS; The US; Cancer, lymphoma, mantle cell; adult patients who received at least one prior therapy The US; Cancer, lymphoma, mantle cell; Adult patients wi…	Anticancer, other Respiratory
ZXBT-1055	ZXBT 1055; ZXBT1055; ZXBT-1055	ZXBT-1055 is the 1st generation BTK inhibitor, under development by Guangzhou BeBetter Medicine for the treatment of B-cell lymphoma, chronic lymphocytic leukaemia, rheumatoid arthritis and solid cancer (Company pipeline, Guangzhou BeBetter Medicine, 23 Aug 2019, http://bebettermed.cn/en/html/yanfaxiangmu/chanpinxian/; Company Web Page, Guangzhou BeBetter Medicine, 26 Aug 2019, http://bebettermed…	Preclinical	Guangzhou BeBetter Medicine Guangzhou BeBetter Medicine Guangzhou BeBetter Medicine Guangzhou BeBetter Medicine	Arthritis, rheumatoid Cancer, leukaemia, chronic lymphocytic Cancer, lymphoma, B-cell Cancer, solid, unspecified	Preclinical Preclinical Preclinical Preclinical		Bruton tyrosine kinase inhibitor				It is at the IND-enabling stage (Company pipeline, Guangzhou BeBetter Medicine, 23 Aug 2019, http://bebettermed.cn/en/html/yanfaxiangmu/chanpinxian/). Preclinical results showed better potency, PK property, efficacy and safety comparable to reference drug ibrutinib or acalabrutinib (Company Web Page, Guangzhou BeBetter Medicine, 26 Aug 2019, http://bebettermed.cn/en/html/yanfaxiangmu/ZXBT_1055_11…	2019/08/27	Drug Added	Preclinical	Antiarthritic, other Anticancer, other
ZXBT-1158	ZXBT 1158; ZXBT1158; ZXBT-1158	ZXBT-1158 is the 2nd generation BTK inhibitor, under development by Guangzhou BeBetter Medicine for the treatment of B-cell lymphoma, chronic lymphocytic leukaemia, rheumatoid arthritis and solid cancer (Company pipeline, Guangzhou BeBetter Medicine, 23 Aug 2019, http://bebettermed.cn/en/html/yanfaxiangmu/chanpinxian/; Company Web Page, Guangzhou BeBetter Medicine, 26 Aug 2019, http://bebettermed…	Preclinical	Guangzhou BeBetter Medicine Guangzhou BeBetter Medicine Guangzhou BeBetter Medicine Guangzhou BeBetter Medicine	Arthritis, rheumatoid Cancer, leukaemia, chronic lymphocytic Cancer, lymphoma, B-cell Cancer, solid, unspecified	Preclinical Preclinical Preclinical Preclinical		Bruton tyrosine kinase inhibitor				It is at the IND-enabling stage (Company pipeline, Guangzhou BeBetter Medicine, 23 Aug 2019, http://bebettermed.cn/en/html/yanfaxiangmu/chanpinxian/). Preclinical results showed better potency, PK property, efficacy and safety comparable to reference drug ibrutinib or acalabrutinib (Company Web Page, Guangzhou BeBetter Medicine, 26 Aug 2019, http://bebettermed.cn/en/html/yanfaxiangmu/ZXBT_1055_11…	2019/08/27	Drug Added	Preclinical	Anticancer, other Antiarthritic, other
